# Supplementary material for: Short Linear Motifs Characterizing Snake Venom and Mammalian Phospholipases A2
Source: Toxins (Basel). 2021 Apr 20;13(4):290. doi: 10.3390/toxins13040290 (PMC8073766; doi:10.3390/toxins13040290)
Supplement: Supplementary file 1 [file toxins-13-00290-s001.zip]

Archive with 2 entries (2 files):
- toxins-1156466 - supplementary .pdf
- toxins-1156466 sup1.pdf
